# Supplementary material for: Effectiveness of Z-score of log-transformed A Body Shape Index (LBSIZ) in predicting cardiovascular disease in Korea: the Korean Genome and Epidemiology Study
Source: Sci Rep. 2018 Aug 14;8:12094. doi: 10.1038/s41598-018-30600-9 (PMC6092353; doi:10.1038/s41598-018-30600-9)
Supplement: Supplementary file 2 — Supplementary Excel 1 [file 41598_2018_30600_MOESM2_ESM.xlsx]

## Sheet: Sheet1
Supplementary Excel 1. Supplementary template to calculate LBSIZ using waist circumference, weight, and height
	How to calculate LBSIZ
	Regression ln(waist)=a0+a1*ln(weight)+a2*ln(height)
	Use a0=-2.69; a1=0.73; a2=-1.06 from Chung et al. (2016)
	Step 1	lbsi=ln(waist/(exp(a0)*(weight)^a1)*(height^a2)))
	Step 2	lbsiz=(lbsi-mean(lbsi))/s.d.(lbsi), where mean(lbsi)=-0.02; s.d.(lbsi)=0.06 from Chung et al. (2016)
ID	waist(m)	weight(kg)	height(m)	LBSIZ
Example1	0.97	77.8	1.758	1.65075
